# Supplementary material for: Shear Bond Strength between Orthodontic Brackets and Monolithic 4Y-TZP: An In Vitro Study
Source: Materials (Basel). 2023 Jul 23;16(14):5173. doi: 10.3390/ma16145173 (PMC10383428; doi:10.3390/ma16145173)
Supplement: Supplementary file 1 [file materials-16-05173-s001.zip › Table S1.xls]

## Sheet: Sayfa1
Date	Time	User	Sample Information	Batch Reference	Sample Reference	Speed (mm/min)	Maximum Load (N)	Deflection at Maximum Load (mm)	Work to Maximum Load (J)	Stiffness (N/m)	Load at Rupture (N)	Deflection at Rupture (mm)	Work to Rupture (J)
05.03.2020	09:46:01	fff	Sample Information	K	1	1	72.6245	0.0816158	0.00299175	1.16297e+06	72.6245	0.0816158	0.00299175
05.03.2020	09:48:42	fff	Sample Information	K	2	1	43.6401	0.0863395	0.00201255	1.61355e+06	43.6401	0.0863395	0.00201255
05.03.2020	09:50:53	fff	Sample Information	K	3	1	55.3502	0.0863368	0.00235747	904895	55.3502	0.0863368	0.00235747
05.03.2020	09:53:20	fff	Sample Information	K	4	1	36.0691	0.0708465	0.00115593	873855	36.0691	0.0708465	0.00115593
05.03.2020	09:55:09	fff	Sample Information	K	5	1	50.6567	0.0675191	0.00173227	1.01505e+06	50.6567	0.0675191	0.00173227
05.03.2020	09:57:37	fff	Sample Information	K	6	1	79.6869	0.101835	0.00408155	1.32544e+06	79.6869	0.101835	0.00408155
05.03.2020	10:00:11	fff	Sample Information	K	7	1	65.2394	0.072931	0.00221948	1.44114e+06	65.2394	0.072931	0.00221948
05.03.2020	10:01:59	fff	Sample Information	K	8	1	40.5285	0.736624	0.0024691	734746	40.5285	0.736624	0.0024691
05.03.2020	10:04:36	fff	Sample Information	K	9	1	5.07155	0.160525	0.00047888	235327	2.47811	0.519252	0.00134918
05.03.2020	10:07:12	fff	Sample Information	K	10	1	13.9529	0.0883279	0.000605492	220747	13.9529	0.0883279	0.000605492
05.03.2020	10:09:39	fff	Sample Information	L	1	1	62.2077	0.0855516	0.00253242	1.10685e+06	62.2077	0.0855516	0.00253242
05.03.2020	10:11:21	fff	Sample Information	L	2	1	53.1653	0.0906178	0.00232577	1.08594e+06	53.1653	0.0906178	0.00232577
05.03.2020	10:13:37	fff	Sample Information	L	3	1	77.2123	0.115355	0.00450105	979814	77.2123	0.115355	0.00450105
05.03.2020	10:15:12	fff	Sample Information	L	4	1	34.79	0.0562511	0.000952847	741678	34.79	0.0562511	0.000952847
05.03.2020	10:17:00	fff	Sample Information	L	5	1	53.3716	0.0658044	0.00177682	1.30313e+06	53.3716	0.0658044	0.00177682
05.03.2020	10:18:53	fff	Sample Information	L	6	1	61.8917	0.0908813	0.00285471	942867	61.8917	0.0908813	0.00285471
05.03.2020	10:20:14	fff	Sample Information	L	7	1	27.5592	0.054928	0.000763679	802706	27.5592	0.054928	0.000763679
05.03.2020	10:22:25	fff	Sample Information	L	8	1	67.5688	0.145855	0.00455421	687605	67.5688	0.145855	0.00455421
05.03.2020	10:24:04	fff	Sample Information	L	9	1	29.6875	0.0661295	0.000888095	890624	29.6875	0.0661295	0.000888095
05.03.2020	10:25:46	fff	Sample Information	A	1	1	64.5992	0.72847	0.00506598	706794	64.5992	0.72847	0.00506598
05.03.2020	10:27:32	fff	Sample Information	A	2	1	45.9869	0.102915	0.00228469	658341	45.9869	0.102915	0.00228469
05.03.2020	10:29:22	fff	Sample Information	A	3	1	63.1151	0.0956951	0.00305571	868658	63.1151	0.0956951	0.00305571
05.03.2020	10:31:06	fff	Sample Information	A	4	1	19.889	0.856031	0.000875723	1.1218e+06	19.889	0.856031	0.000875723
05.03.2020	10:32:38	fff	Sample Information	A	5	1	65.3974	0.348987	0.00341862	965269	65.3974	0.348987	0.00341862
05.03.2020	10:34:13	fff	Sample Information	A	6	1	91.7057	0.168066	0.00776578	752865	91.7057	0.168066	0.00776578
05.03.2020	10:36:48	fff	Sample Information	A	7	1	71.1611	0.131692	0.00470503	822963	71.1611	0.131692	0.00470503
05.03.2020	10:38:26	fff	Sample Information	A	8	1	83.7036	0.117278	0.00459866	1.03469e+06	83.7036	0.117278	0.00459866
05.03.2020	10:40:06	fff	Sample Information	A	9	1	42.9353	0.0837127	0.00169886	685833	42.9353	0.0837127	0.00169886
05.03.2020	10:41:46	fff	Sample Information	A	10	1	33.1883	0.0409608	0.000663524	1.17494e+06	33.1883	0.0409608	0.000663524
05.03.2020	10:43:33	fff	Sample Information	F	1	1	56.0063	0.112572	0.00325698	801743	56.0063	0.112572	0.00325698
05.03.2020	10:45:39	fff	Sample Information	F	2	1	57.7294	0.111772	0.00257844	752451	57.7294	0.111772	0.00257844
05.03.2020	10:47:39	fff	Sample Information	F	3	1	36.9335	0.0689917	0.00125687	691189	36.9335	0.0689917	0.00125687
05.03.2020	10:49:06	fff	Sample Information	F	4	1	46.8556	0.0818753	0.00198285	881573	46.8556	0.0818753	0.00198285
05.03.2020	10:50:59	fff	Sample Information	F	5	1	72.0215	0.0917894	0.00315787	1.28104e+06	72.0215	0.0917894	0.00315787
05.03.2020	10:52:48	fff	Sample Information	F	6	1	92.141	0.129226	0.00652108	1.13631e+06	92.141	0.129226	0.00652108
05.03.2020	10:54:29	fff	Sample Information	F	7	1	62.3576	0.099943	0.00299096	845305	62.3576	0.099943	0.00299096
05.03.2020	10:55:45	fff	Sample Information	F	8	1	50.3866	0.0836814	0.00216308	1.01071e+06	50.3866	0.0836814	0.00216308
05.03.2020	10:57:11	fff	Sample Information	F	9	1	77.5147	0.0965227	0.00374743	1.17711e+06	77.5147	0.0965227	0.00374743
05.03.2020	10:58:46	fff	Sample Information	C	1	1	57.3627	0.1153	0.00346931	731775	57.3627	0.1153	0.00346931
05.03.2020	11:00:29	fff	Sample Information	C	2	1	65.9817	0.101742	0.00293921	1.16543e+06	65.9817	0.101742	0.00293921
05.03.2020	11:01:36	fff	Sample Information	C	3	1	82.9891	0.183107	0.0085453	677530	82.9891	0.183107	0.0085453
05.03.2020	11:03:39	fff	Sample Information	C	4	1	71.783	0.135444	0.00485355	668399	71.783	0.135444	0.00485355
05.03.2020	11:05:11	fff	Sample Information	C	5	1	63.9859	0.112595	0.00323335	932406	63.9859	0.112595	0.00323335
05.03.2020	11:06:39	fff	Sample Information	C	6	1	42.218	0.0782679	0.0017073	863457	42.218	0.0782679	0.0017073
05.03.2020	11:07:44	fff	Sample Information	C	7	1	88.951	0.104533	0.00439362	1.32399e+06	88.951	0.104533	0.00439362
05.03.2020	11:08:49	fff	Sample Information	C	8	1	67.3421	0.105918	0.00338375	923888	67.3421	0.105918	0.00338375
05.03.2020	11:09:56	fff	Sample Information	C	9	1	77.8159	0.391185	0.00472365	1.00405e+06	77.8159	0.391185	0.00472365
05.03.2020	11:10:47	fff	Sample Information	C	10	1	60.6758	0.102934	0.00301387	799229	60.6758	0.102934	0.00301387
		Mpa values		artimetik ortalamalar in Mpa		K=Control
72.6245	12	6.05204	K			L=laser
43.6401	12	3.63668	K	K		A=air abrasion
55.3502	12	4.61252	K			F=grinding
36.0691	12	3.00576	K			C=Cojet-tribochemical coating
50.6567	12	4.22139	K
79.6869	12	6.64058	K
65.2394	12	5.43662	K
40.5285	12	3.37738	K
5.07155	12	0.422629	K
13.9529	7.5	1.86039	K
62.2077	12	5.18397	L
53.1653	12	4.43044	L	L
77.2123	12	6.43436	L
34.79	12	2.89917	L
53.3716	12	4.44763	L
61.8917	12	5.15764	L
27.5592	12	2.2966	L
67.5688	12	5.63073	L
29.6875	12	2.47396	L
64.5992	12	5.38326	A
45.9869	12	3.83224	A	A
63.1151	12	5.25959	A
19.889	12	1.65742	A
65.3974	12	5.44978	A
91.7057	12	7.64214	A
71.1611	12	5.93009	A
83.7036	12	6.9753	A
53.3552	12	4.44627	A
2.0175	12	0.168125	A
117.468	12	9.78898	A
42.9353	12	3.57794	A
33.1883	7.5	4.4251	A
56.0063	12	4.66719	F
57.7294	12	4.81078	F	F
36.9335	12	3.07779	F
46.8556	12	3.90463	F
72.0215	12	6.00179	F
92.141	12	7.67841	F
62.3576	12	5.19647	F
50.3866	12	4.19889	F
45.24	12	3.77	F
113.831	12	9.48588	F
49.9224	12	4.1602	F
77.5147	12	6.45956	F
57.3627	12	4.78022	C
65.9817	12	5.49848	C	C
82.9891	12	6.91575	C
71.783	12	5.98192	C
63.9859	12	5.33216	C
42.218	12	3.51817	C
88.951	12	7.41259	C
67.3421	12	5.61184	C
77.8159	12	6.48466	C
60.6758	7.5	8.09011	C
103.418	12	8.61813	C
95.8395	12	7.98662	C
77.8584	12	6.4882	C
57.7216	12	4.81014	C
